# Supplementary material for: MESH1-mediated coenzyme A degradation drives ferroptosis sensitivity and muscle pathology
Source: J Clin Invest. 2026 Apr 25;136(11):e202212. doi: 10.1172/JCI202212 (PMC13221220; doi:10.1172/JCI202212)
Supplement: Supporting data values [file jci-136-202212-s062.xlsx]

## Sheet: 1C
	MESH1 + CoA Phosphate Released (uM)
Time (min)	Replicate-1	Replicate-2	Replicate-3	Replicate-4
0	1.66667	4.23656	4.56389	4.23656
1	10.9091	13.6452	15.175	11.2576
2	17.6667	22.129	25.1083	19.4394
3	20.9394	30.2903	32.0417	24.7121
4	26.5455	34.2903	46.5417	31.0758
5	30.1515	38.3871	43.775	32.7424
6	36.3333	45.3226	47.675	36.2879

## Sheet: 1D
	MESH1 CoA Velocity (uM/min)
Substrate (uM)	Replicate-1	Replicate-2	Replicate-3	Replicate-4
1500	4.92554	5.4894	7.23333	4.54459
1000	4.86234	6.03318	6.65714	4.89784
750	4.48312	5.30691	6.62952	4.38095
500	3.99654	5.09677	5.86095	5.62944
250	3.40433	3.80829	4.82571	4.00173
125	2.79654	2.39263	4.0419	2.73853
62.5	1.27359	1.32903	1.98095	1.9697
31.25	0.700433	0.870046	0.873333	0.687879
15.625	0.200866	-0.131797	0.478095	0.270996
7.8125	-0.260606	-0.0082949	0.214286	-2.284e-16

## Sheet: 1F
Time (min)	CoA in CoA + Buffer (m/z 768/261)	CoA in CoA + MESH1 (m/z 768/261)	DP-CoA in CoA + Buffer (m/z 688/261)	DP-CoA in CoA + MESH1 (m/z 688/261)
0	0	0	0	0
0.0241	0	0	0	0
0.0481	0	0	0	0
0.0722	0	0	0	0
0.0963	0	0	0	0
0.1204	0	0	0	0
0.1445	0	0	0	0
0.1685	0	0	0	0
0.1926	0	0	0	0
0.2167	0	0	0	0
0.2407	0	0	0	0
0.2648	0	0	0	0
0.2889	0	0	0	0
0.313	0	0	0	0
0.3371	0	0	0	0
0.3611	0	0	0	0
0.3852	0	0	0	0
0.4093	0	0	0	0
0.4334	0	0	0	0
0.4574	0	0	0	0
0.4815	0	0	0	0
0.5056	0	0	0	0
0.5296	0	0	0	0
0.5537	0	0	0	0
0.5778	0	0	0	0
0.6019	0	0	0	0
0.626	0	0	0	0
0.65	0	0	0	0
0.6741	0	0	0	0
0.6982	0	0	0	0
0.7223	0	0	0	0
0.7463	0	1000	3500	3500
0.7704	0	2500	0	0
0.7945	0	0	0	0
0.8186	0	0	2000	0
0.8426	0	0	0	0
0.8667	0	0	0	0
0.8908	0	0	0	0
0.9149	0	0	0	0
0.9389	7001	11000	0	0
0.963	8501	18500	0	1000
0.9871	7001	13500	0	4000
1.0112	15500	22000	500	0
1.0352	6001	32000	0	0
1.0593	12500	15500	500	500
1.0834	12500	20000	0	4500
1.1075	5000	7001	0	0
1.1316	10500	5501	500	0
1.1556	0	4000	0	0
1.1797	1500	4000	0	500
1.2038	0	0	2000	0
1.2279	3000	0	0	0
1.2519	2500	1000	0	0
1.276	0	1000	0	0
1.3001	6001	0	0	0
1.3241	500	500	0	0
1.3482	0	0	2500	1500
1.3723	0	0	0	0
1.3964	0	0	0	1500
1.4205	1500	0	2000	1000
1.4445	0	0	500	3000
1.4686	0	0	0	1500
1.4927	0	2500	0	0
1.5168	0	0	0	0
1.5408	0	0	0	2000
1.5649	0	0	0	0
1.589	0	0	0	2500
1.6131	0	0	0	0
1.6371	0	0	0	0
1.6612	0	0	0	0
1.6853	0	0	0	9001
1.7093	0	0	0	0
1.7334	0	0	0	0
1.7575	0	0	0	0
1.7816	0	0	0	0
1.8057	3500	0	0	0
1.8297	1000	0	0	9001
1.8538	0	0	0	0
1.8779	0	0	0	500
1.902	0	0	0	0
1.926	0	0	0	0
1.9501	0	0	0	0
1.9742	0	0	500	0
1.9983	0	0	0	0
2.0223	0	0	0	0
2.0464	0	0	0	0
2.0705	0	0	0	3500
2.0945	1000	0	0	0
2.1186	0	0	0	0
2.1427	0	0	0	0
2.1668	0	0	0	0
2.1909	4000	0	0	0
2.2149	0	0	0	0
2.239	3000	0	0	0
2.2631	0	0	0	3000
2.2872	6501	0	0	0
2.3112	0	0	0	0
2.3353	4000	0	0	0
2.3594	1500	0	0	0
2.3835	1000	0	0	0
2.4075	1000	0	0	0
2.4316	0	0	0	0
2.4557	4000	0	0	0
2.4798	1000	0	0	0
2.5038	0	0	0	0
2.5279	0	0	0	0
2.552	0	0	0	0
2.5761	0	0	0	0
2.6001	1500	0	0	0
2.6242	0	0	0	0
2.6483	0	0	0	0
2.6724	2500	0	0	0
2.6964	2000	0	0	0
2.7205	500	0	0	1000
2.7446	1000	0	0	500
2.7687	0	0	0	500
2.7927	500	0	0	0
2.8168	500	0	0	0
2.8409	1500	0	0	0
2.865	0	0	0	0
2.8891	5000	0	0	0
2.9131	4500	0	0	0
2.9372	0	0	0	0
2.9613	5000	0	0	0
2.9853	1000	0	0	0
3.0094	1500	0	0	0
3.0335	0	0	0	0
3.0576	0	0	0	0
3.0816	500	0	0	0
3.1057	4000	0	0	0
3.1298	3000	0	0	0
3.1539	6501	0	0	1000
3.178	1500	0	0	0
3.202	6001	0	0	0
3.2261	3000	0	0	0
3.2502	1000	0	0	3500
3.2742	2500	0	0	0
3.2983	0	0	0	0
3.3224	7501	0	0	1500
3.3465	5000	0	0	0
3.3706	9502	0	0	2500
3.3946	4500	0	0	0
3.4187	5501	0	0	0
3.4428	8501	0	0	0
3.4669	0	0	0	0
3.4909	1500	0	0	1000
3.515	0	0	0	0
3.5391	2000	3000	0	0
3.5631	0	0	0	0
3.5872	500	0	0	0
3.6113	2000	500	0	0
3.6354	3500	0	0	0
3.6595	0	0	1000	0
3.6835	1000	0	0	0
3.7076	1500	0	0	1000
3.7317	0	0	0	500
3.7557	4000	0	0	0
3.7798	1500	0	0	0
3.8039	5000	0	0	4000
3.828	500	0	0	1000
3.8521	0	0	0	6501
3.8761	6001	0	0	0
3.9002	2000	0	0	1500
3.9243	2500	0	0	500
3.9484	500	0	0	0
3.9724	3500	0	0	0
3.9965	2000	0	0	1000
4.0206	3000	0	0	1000
4.0447	0	0	0	0
4.0687	1500	0	0	2500
4.0928	1500	0	0	0
4.1169	0	0	0	0
4.141	500	0	0	0
4.165	1000	0	0	0
4.1891	3500	0	0	1000
4.2132	0	0	0	500
4.2373	5000	0	0	0
4.2613	2000	0	0	0
4.2854	6001	0	0	0
4.3095	3000	0	0	1500
4.3336	0	0	0	0
4.3576	3500	0	0	0
4.3817	0	0	0	0
4.4058	0	0	0	0
4.4299	0	0	0	2500
4.4539	1000	0	1000	6001
4.478	0	0	0	1000
4.5021	1000	0	0	0
4.5262	0	0	0	0
4.5503	0	0	0	0
4.5743	2000	0	0	0
4.5984	2000	0	0	500
4.6225	2000	0	0	1000
4.6466	0	0	0	1000
4.6706	1500	0	0	0
4.6947	2000	0	0	0
4.7188	2000	0	0	0
4.7428	3000	0	0	0
4.7669	1000	0	0	0
4.791	4500	0	0	2500
4.8151	4000	0	0	1000
4.8392	3000	0	0	3000
4.8632	3000	0	0	0
4.8873	2000	0	0	0
4.9114	5501	0	0	2000
4.9355	3500	0	0	0
4.9595	2500	0	0	1500
4.9836	3000	0	0	0
5.0077	4000	0	0	0
5.0317	4000	0	1000	0
5.0558	8001	1000	0	500
5.0799	2000	0	0	2000
5.104	2500	0	0	1000
5.1281	18000	0	0	1500
5.1521	10000	0	0	0
5.1762	37000	0	500	0
5.2003	150000	0	0	2000
5.2244	269000	0	0	0
5.2484	804000	0	0	1000
5.2725	1250000	0	0	0
5.2966	1060000	0	0	4500
5.3206	2540000	0	6001	0
5.3447	10400000	1000	152000	0
5.3688	51800000	0	261000	500
5.3929	108000000	1500	237000	2000
5.4169	200000000	4000	279000	2500
5.441	200000000	6501	254000	11000
5.4651	172000000	113000	265000	26500
5.4892	99400000	234000	229000	49000
5.5133	44500000	156000	204000	136000
5.5373	30800000	76100	258000	234000
5.5614	14900000	35500	155000	94700
5.5855	9870000	37000	109000	129000
5.6095	7190000	23000	38500	202000
5.6336	6190000	27500	33500	4880000
5.6577	13200000	18500	35000	7210000
5.6818	5550000	216000	61600	200000000
5.7059	2750000	304000	499000	200000000
5.7299	4170000	280000	31100000	200000000
5.754	1450000	122000	15400000	200000000
5.7781	1400000	61600	4010000	200000000
5.8022	1400000	35500	1610000	55300000
5.8262	726000	25500	606000	69300000
5.8503	974000	20000	1440000	34500000
5.8744	753000	11000	299000	16200000
5.8985	1010000	15000	299000	11800000
5.9225	712000	2000	116000	11800000
5.9466	583000	2000	55100	10500000
5.9707	524000	0	40000	13500000
5.9948	509000	6001	44500	4930000
6.0188	553000	15500	26500	4570000
6.0429	496000	19500	22500	4610000
6.067	383000	28500	24000	6530000
6.0911	350000	17000	14000	2320000
6.1151	531000	75100	60600	1980000
6.1392	1080000	69600	27500	2000000
6.1633	637000	46000	21000	2340000
6.1874	318000	15500	11500	1830000
6.2115	213000	2500	0	1840000
6.2355	295000	500	6501	3170000
6.2596	329000	12500	2500	1480000
6.2837	272000	13500	7501	2400000
6.3078	295000	2000	16500	1160000
6.3318	282000	1000	6501	1080000
6.3559	174000	5000	1000	763000
6.38	208000	1000	2000	1150000
6.404	278000	5501	6501	1060000
6.4281	202000	2000	9502	599000
6.4522	167000	0	21500	989000
6.4763	196000	1500	2000	846000
6.5004	152000	0	5000	895000
6.5244	129000	0	4500	1140000
6.5485	157000	2500	2500	691000
6.5726	139000	0	3000	674000
6.5967	163000	500	4000	498000
6.6207	91100	0	3000	602000
6.6448	79600	0	2000	392000
6.6689	172000	4000	4000	552000
6.6929	146000	2000	3500	598000
6.717	151000	1500	6501	1240000
6.7411	161000	1000	500	865000
6.7652	160000	0	6001	408000
6.7893	128000	0	2500	476000
6.8133	157000	0	0	562000
6.8374	172000	0	500	618000
6.8615	156000	0	0	753000
6.8856	186000	500	7001	681000
6.9096	116000	1500	1500	380000
6.9337	217000	0	2000	368000
6.9578	280000	0	0	384000
6.9818	210000	4000	500	288000
7.0059	224000	500	7001	348000
7.03	147000	9502	1500	685000
7.0541	245000	17500	500	675000
7.0781	236000	139000	1500	340000
7.1022	866000	167000	7501	341000
7.1263	1640000	147000	3500	306000
7.1504	589000	85100	1500	436000
7.1745	397000	32500	6501	716000
7.1985	247000	24500	4000	444000
7.2226	265000	13000	0	402000
7.2467	183000	25500	4500	525000
7.2707	119000	17000	9001	347000
7.2948	110000	8001	22500	389000
7.3189	126000	4500	1000	210000
7.343	174000	5501	1500	472000
7.3671	91100	5000	8001	1040000
7.3911	110000	6001	1000	1080000
7.4152	153000	6001	14000	798000
7.4393	85600	2500	26500	745000
7.4634	143000	1000	9502	623000
7.4874	181000	3000	4000	420000
7.5115	79100	7501	0	337000
7.5356	93700	10000	1000	451000
7.5597	129000	0	0	294000
7.5837	140000	2500	0	211000
7.6078	115000	2000	3000	275000
7.6319	104000	500	0	378000
7.656	71600	2000	1000	292000
7.68	73100	2500	1500	210000
7.7041	116000	3000	0	494000
7.7282	70100	0	0	255000
7.7523	206000	10000	0	211000
7.7763	86100	5501	0	270000
7.8004	77100	0	2500	187000
7.8245	118000	7501	4500	231000
7.8486	39000	0	2500	326000
7.8726	69100	7501	10000	246000
7.8967	52500	500	1000	130000
7.9208	45500	1000	1500	131000
7.9449	52000	0	0	191000
7.969	85600	2500	2500	233000
7.993	64600	2500	3500	185000
8.0171	74100	1500	2000	192000
8.0412	42500	0	0	163000
8.0653	62100	1500	0	155000
8.0893	65100	0	0	191000
8.1134	55100	2000	1000	152000
8.1375	126000	0	3000	241000
8.1616	86100	2500	1500	197000
8.1856	71100	0	0	127000
8.2097	73100	1500	0	143000
8.2338	59100	1500	1000	273000
8.2578	69600	0	2000	182000
8.2819	67100	1000	7501	178000
8.306	40500	0	4500	114000
8.3301	65100	0	1000	227000
8.3542	39000	0	0	141000
8.3782	76600	5000	4500	122000
8.4023	51000	3000	0	65100
8.4264	42000	0	3500	183000
8.4505	84100	0	0	84100
8.4745	65600	0	0	105000
8.4986	84600	0	0	161000
8.5227	45000	0	1500	228000
8.5467	58100	1500	0	212000
8.5708	28500	1500	0	166000
8.5949	20000	0	0	171000
8.619	29500	1500	3000	221000
8.6431	56600	1500	0	207000
8.6671	54600	1000	1500	104000
8.6912	70100	0	3000	90600
8.7153	40500	0	5000	157000
8.7394	35500	0	2000	84600
8.7634	32000	500	0	119000
8.7875	32500	2500	500	130000
8.8116	31000	0	0	166000
8.8356	44000	500	6001	136000
8.8597	59600	5501	0	149000
8.8838	58600	0	0	193000
8.9079	52000	0	0	209000
8.932	71100	500	0	125000
8.956	18500	0	0	118000
8.9801	46000	0	1000	87100
9.0042	16500	1000	0	92100
9.0283	37500	0	0	127000
9.0523	29500	2500	2500	123000
9.0764	38500	0	0	134000
9.1005	43500	500	0	134000
9.1246	23000	5501	0	82600
9.1486	35000	0	500	145000
9.1727	68100	500	1500	112000
9.1968	38000	4000	0	129000
9.2209	32000	1000	0	102000
9.2449	56100	0	0	157000
9.269	30000	1000	0	101000
9.2931	17500	1500	0	174000
9.3172	30000	1000	4000	144000
9.3412	18500	2500	0	90600
9.3653	42500	0	1000	126000
9.3894	22500	0	2500	180000
9.4135	24000	0	0	81600
9.4375	40000	0	0	87600
9.4616	29500	3500	0	170000
9.4857	67100	0	6501	48500
9.5098	30500	2500	2500	127000
9.5338	23500	0	0	150000
9.5579	34000	0	1000	122000
9.582	40500	0	16500	94700
9.6061	10500	1500	0	123000
9.6302	33000	0	0	97700
9.6542	56600	0	0	70100
9.6783	16000	0	0	99700
9.7024	22500	0	0	90100
9.7264	21000	0	0	105000
9.7505	36000	0	2000	154000
9.7746	34000	0	0	85600
9.7987	20500	0	0	132000
9.8227	32000	0	0	85100
9.8468	30500	0	0	73100
9.8709	38000	0	0	80600
9.895	9001	0	0	60100
9.9191	23500	0	0	66600
9.9431	24500	0	0	88100
9.9672	15000	0	0	33500
9.9913	11500	0	0	144000
10.0154	15500	0	0	37000
10.0394	13000	0	4000	69100
10.0635	41500	0	0	61600
10.0876	21500	3500	0	97700
10.1116	28000	0	500	96200
10.1357	5501	500	0	93700
10.1598	17000	0	0	82100
10.1839	18500	0	0	81600
10.208	12000	500	0	50000
10.232	17000	0	0	74600
10.2561	6501	2000	0	143000
10.2802	13000	0	0	70600
10.3043	36500	0	500	84600
10.3283	14000	0	1000	152000
10.3524	17500	3000	0	44500
10.3765	27500	0	0	98200
10.4006	3500	0	0	94200
10.4246	19000	2500	0	103000
10.4487	9502	0	0	60600
10.4728	9001	0	0	62100
10.4969	33000	1500	2000	90600
10.5209	39500	0	0	58600
10.545	11500	0	0	54100
10.5691	21000	0	0	62100
10.5932	26500	1500	0	30500
10.6172	10000	0	0	51500
10.6413	21500	500	0	37500
10.6654	27000	500	0	78100
10.6895	13000	0	0	46500
10.7135	12000	0	0	82600
10.7376	31000	0	0	78600
10.7617	10000	0	0	74600
10.7858	8501	0	0	41500
10.8098	3500	0	0	73100
10.8339	3500	3500	0	36000
10.858	14500	0	0	60100
10.8821	13000	1000	0	119000
10.9061	34500	0	0	59100
10.9302	11000	1000	0	42500
10.9543	14000	0	0	45500
10.9784	26500	1000	0	54600
11.0024	23000	0	0	62100
11.0265	24500	0	0	40500
11.0506	29500	0	0	19500
11.0747	6501	0	1500	25000
11.0987	20500	0	0	70600
11.1228	33000	0	1000	59600
11.1469	32500	0	0	26000
11.171	17000	0	0	60600
11.195	13000	1000	0	42000
11.2191	7501	0	0	36000
11.2432	15000	2500	0	58600
11.2673	31500	0	0	93200
11.2914	19000	0	1000	53600
11.3154	12500	500	0	77600
11.3395	23500	0	0	64600
11.3636	18000	0	0	60100
11.3877	21500	0	0	27500
11.4117	4000	0	0	30000
11.4358	6001	0	1500	64100
11.4599	9502	0	0	53000
11.484	26500	0	0	39500
11.508	18000	2000	0	95700
11.5321	8501	0	0	36000
11.5562	9502	0	0	40500
11.5802	11000	0	0	37000
11.6043	12500	0	0	37000
11.6284	15000	2500	0	16000
11.6525	22500	0	0	26500
11.6766	8001	500	0	75100
11.7006	6501	0	1000	117000
11.7247	9001	0	0	36500
11.7488	7501	0	0	45500
11.7729	11000	0	2000	44000
11.7969	14000	0	0	59600
11.821	16000	0	0	27000
11.8451	13500	1500	0	20000
11.8691	9001	0	0	51500
11.8932	24000	4000	0	78100
11.9173	6001	0	0	37500
11.9414	7001	0	0	48500
11.9655	27500	0	0	23000
11.9895	7001	0	0	41500
12.0136	14500	0	2500	53600
12.0377	13000	0	0	51500
12.0618	17000	0	0	54100
12.0858	11500	0	0	52500
12.1099	7001	0	0	49500
12.134	5000	0	0	21000
12.158	20500	0	3500	33000
12.1821	2500	500	0	17000
12.2062	5000	0	0	37000
12.2303	10000	0	0	52000
12.2544	4000	0	0	69600
12.2784	7001	0	0	24000
12.3025	9001	0	0	49000
12.3266	6501	0	0	34500
12.3507	3500	0	0	83100
12.3747	22000	0	0	36000
12.3988	10500	0	0	42500
12.4229	16000	0	0	45000
12.447	16500	0	0	56600
12.471	6501	0	0	32500
12.4951	11000	0	0	31000
12.5192	9001	500	0	37500
12.5433	8001	1500	0	47000
12.5673	9502	1000	0	43000
12.5914	11000	0	0	56600
12.6155	9001	0	0	66600
12.6396	12500	0	0	27000
12.6636	8001	0	0	45000
12.6877	19500	0	500	19000
12.7118	20000	0	0	38500
12.7359	6501	0	0	56100
12.7599	8501	0	0	52500
12.784	7001	0	0	23000
12.8081	8001	0	0	87600
12.8322	6501	0	0	36000
12.8562	8001	0	0	45000
12.8803	4000	0	0	34500
12.9044	4000	0	0	12500
12.9285	24000	0	0	31500
12.9525	12500	0	500	46000
12.9766	7001	0	0	14500
13.0007	6501	0	0	27500
13.0248	4500	0	0	28500
13.0489	10500	0	0	64100
13.0729	2500	0	0	60600
13.097	4500	0	0	18000
13.1211	12000	0	0	45000
13.1451	5501	0	0	23000
13.1692	7501	0	0	37000
13.1933	13000	0	0	76100
13.2174	4500	0	0	46000
13.2415	16500	0	1500	13500
13.2655	5501	0	0	36000
13.2896	1500	0	0	25000
13.3137	10500	0	0	23000
13.3378	3000	0	0	24500
13.3618	1000	500	0	24500
13.3859	3000	0	0	51000
13.41	6501	0	0	27000
13.434	10000	0	1500	15000
13.4581	13000	500	0	39500
13.4822	8001	0	1500	52000
13.5063	27000	0	0	43000
13.5304	3000	0	0	64100
13.5544	9502	0	0	13000
13.5785	6501	0	0	22000
13.6026	6501	0	0	23500
13.6267	500	0	2000	70100
13.6507	5501	0	0	61600
13.6748	4000	2000	0	51000
13.6989	5501	0	1500	28500
13.723	9502	0	3000	25500
13.747	2500	0	3000	17500
13.7711	2000	0	0	46500
13.7952	4500	0	0	57600
13.8193	10500	0	0	40500
13.8433	12000	0	500	41000
13.8674	9502	0	0	38500
13.8915	18500	0	500	17000
13.9156	14000	0	0	31500
13.9396	17000	0	0	27000
13.9637	10000	0	0	10500
13.9878	11500	2500	0	25000
14.0119	12000	0	0	22500
14.0359	2000	0	0	12000
14.06	10000	0	3500	69600
14.0841	10500	0	2500	35500
14.1082	7001	0	0	22500
14.1322	5501	0	0	33000
14.1563	7001	0	1000	12500
14.1804	8001	0	0	27500
14.2045	6501	0	0	27500
14.2285	7501	0	0	12500
14.2526	19500	0	0	30500
14.2767	0	0	0	16500
14.3008	500	0	0	10500
14.3248	500	0	0	18500
14.3489	16000	0	0	11500
14.373	0	0	0	45000
14.3971	6001	0	0	37500
14.4211	4500	0	0	18500
14.4452	3000	0	0	21500
14.4693	3500	0	5501	31500
14.4934	1500	0	0	14500
14.5174	1000	0	0	22000
14.5415	7001	0	0	13000
14.5656	4000	0	0	13000
14.5897	2500	0	0	15500
14.6137	0	0	0	40500
14.6378	10000	0	0	20000
14.6619	8501	0	0	31500
14.686	500	0	2500	29500
14.7101	13500	0	0	14500
14.7341	3000	0	0	24000
14.7582	1500	0	0	30500
14.7823	2000	0	0	15000
14.8064	4000	0	0	10500
14.8304	12000	0	0	39000
14.8545	4000	0	0	44000
14.8786	6001	0	0	32500
14.9027	8501	0	1500	9502
14.9267	5501	0	0	18000
14.9508	3500	500	0	42500
14.9749	500	0	0	15000
14.999	7501	0	0	15500
15.023	8001	0	3500	39500
15.0471	0	0	0	11000
15.0712	2500	0	0	23000
15.0953	5501	0	0	9502
15.1193	0	0	0	6001
15.1434	0	0	0	15000
15.1675	0	0	0	14000
15.1915	0	0	0	28000
15.2156	500	0	0	11000
15.2397	4000	0	0	37500
15.2638	4000	0	0	21500
15.2879	3000	0	0	43000
15.3119	0	0	0	35000
15.336	500	0	0	10000
15.3601	3000	0	0	14000
15.3842	8001	0	0	25000
15.4082	0	0	1000	10500
15.4323	0	0	0	7001
15.4564	6001	0	0	57600
15.4804	5000	0	0	37500
15.5045	4500	0	0	27000
15.5286	0	0	0	21500
15.5527	1500	0	0	19000
15.5768	4000	0	0	32000
15.6008	4500	0	2000	17500
15.6249	4000	0	0	26000
15.649	0	0	0	35000
15.6731	0	0	0	42000
15.6971	0	0	500	22500
15.7212	1500	0	0	19000
15.7453	4500	0	1000	24500
15.7693	0	0	0	28000
15.7934	0	0	0	10000
15.8175	1500	0	500	10500
15.8416	0	0	1000	28500
15.8657	0	0	0	22500
15.8897	0	0	500	23500
15.9138	0	0	0	19000
15.9379	0	0	0	25500
15.962	0	0	0	6001
15.986	0	0	0	48500
16.0101	0	500	0	7501
16.0342	0	0	0	15000
16.0583	0	0	500	15500
16.0823	0	0	0	11000
16.1064	0	0	0	17000
16.1305	0	0	0	11000
16.1546	0	0	0	14000
16.1786	0	0	0	20000
16.2027	500	0	0	16500
16.2268	0	0	0	16000
16.2509	0	0	0	13500
16.2749	0	0	0	25000
16.299	0	0	0	13000
16.3231	0	0	0	9001
16.3472	0	0	0	26500
16.3713	0	0	0	9502
16.3953	0	0	500	18500
16.4194	0	0	3000	4500
16.4435	0	0	0	5501
16.4675	0	0	1500	18500
16.4916	0	0	0	6001
16.5157	0	0	0	7501
16.5398	0	0	1500	20000
16.5638	0	0	0	23500
16.5879	0	0	0	10500
16.612	0	0	0	3000
16.6361	0	0	0	3500
16.6602	0	0	0	20000
16.6842	0	0	0	38500
16.7083	0	500	0	30500
16.7324	0	0	0	9502
16.7565	0	0	0	4000
16.7805	0	1500	500	5501
16.8046	500	0	2500	8001
16.8287	0	0	0	34000
16.8528	0	0	0	3000
16.8768	0	0	0	19000
16.9009	0	0	0	9502
16.925	0	0	0	23500
16.9491	1500	0	0	12000
16.9731	0	0	0	6501
16.9972	0	0	0	11000
17.0213	0	0	1500	9502
17.0453	500	0	1000	21000
17.0694	0	1000	0	7001
17.0935	0	0	0	18500
17.1176	0	0	0	7501
17.1416	1000	0	0	11500
17.1657	0	0	0	19500
17.1898	0	0	0	8501
17.2139	0	0	0	17500
17.238	0	0	1000	12000
17.262	0	0	0	17500
17.2861	0	0	0	3500
17.3102	0	0	0	10000
17.3343	0	0	0	13000
17.3583	0	0	0	21000
17.3824	0	0	0	5000
17.4065	0	0	0	5000
17.4306	0	0	0	9502
17.4546	0	0	0	8001
17.4787	0	0	0	6001
17.5028	0	0	0	6001
17.5269	0	0	0	38000
17.5509	0	0	0	18500
17.575	0	0	0	9502
17.5991	0	0	1000	5000
17.6232	0	0	0	31500
17.6472	0	0	0	7501
17.6713	0	0	0	21000
17.6954	0	0	0	2500
17.7195	0	0	500	5501
17.7435	0	0	0	6501
17.7676	0	0	0	6001
17.7917	2000	0	0	2000
17.8158	0	0	500	7001
17.8398	0	0	0	26500
17.8639	0	0	500	9001
17.888	0	0	0	16500
17.9121	0	0	0	17500
17.9361	0	0	0	2000
17.9602	0	0	0	2000
17.9843	0	0	0	9001
18.0084	0	0	0	2500
18.0324	1000	0	0	3000
18.0565	0	0	0	2500
18.0806	0	0	1500	6001
18.1047	0	0	2000	11500
18.1288	0	1000	0	7501
18.1528	0	0	0	11000
18.1769	0	0	0	8501
18.201	0	0	0	9502
18.2251	0	0	0	7501
18.2491	500	0	0	11000
18.2732	0	0	0	10500
18.2973	0	0	0	1500
18.3213	0	0	0	28000
18.3454	0	0	0	15500
18.3695	0	0	0	5000
18.3936	0	0	0	3500
18.4176	0	0	0	12500
18.4417	0	0	0	4000
18.4658	0	0	0	13500
18.4899	0	0	0	1000
18.514	0	0	0	22500
18.538	0	0	0	4000
18.5621	0	0	0	7001
18.5862	0	0	0	9502
18.6103	0	0	0	9001
18.6343	0	0	0	8001
18.6584	0	0	0	1000
18.6825	0	0	1500	7501
18.7066	500	0	1000	1500
18.7306	1000	0	0	0
18.7547	0	0	0	3000
18.7788	0	0	2000	5000
18.8028	0	0	0	7501
18.8269	0	0	0	1500
18.851	0	0	0	4500
18.8751	2500	0	0	6501
18.8991	0	0	0	6501
18.9232	0	0	0	4000
18.9473	0	0	500	4500
18.9714	0	0	1000	3000
18.9955	0	0	0	5501
19.0195	0	500	0	3500
19.0436	1000	0	3500	0
19.0677	0	0	0	2500
19.0918	0	0	0	7501
19.1158	1500	0	0	4000
19.1399	0	0	0	2500
19.164	0	0	0	8001
19.1881	0	0	0	0
19.2121	0	0	0	1000
19.2362	0	0	5000	5501
19.2603	0	0	3000	5501
19.2844	0	0	0	4000
19.3084	0	0	0	3500
19.3325	0	0	0	4500
19.3566	0	0	0	2500
19.3807	0	0	0	3000
19.4047	0	0	0	7001
19.4288	0	0	0	7501
19.4529	0	0	0	4500
19.477	0	0	0	5000
19.501	1000	0	0	0
19.5251	0	0	0	1000
19.5492	0	0	0	2500
19.5733	0	0	0	3000
19.5973	0	0	0	9001
19.6214	0	0	0	12000
19.6455	0	0	0	6001
19.6696	0	1500	0	4500
19.6936	0	0	0	1000
19.7177	0	0	500	5501
19.7418	0	0	0	0
19.7659	0	0	0	500
19.79	0	0	0	5501
19.814	0	0	0	4000
19.8381	0	0	0	5000
19.8622	0	0	0	13500
19.8863	0	0	1000	7501
19.9103	0	0	0	5000
19.9344	0	0	0	6001
19.9585	0	0	0	1500
19.9826	0	0	1000	6501
20.0066	0	0	0	5000
20.0307	0	0	0	6001
20.0548	0	0	0	5000
20.0788	0	0	0	22500
20.1029	0	0	0	2500
20.127	1500	0	0	10500
20.1511	0	0	1000	4000
20.1751	0	0	0	11500
20.1992	0	0	0	15500
20.2233	0	0	0	7501
20.2474	0	0	0	2000
20.2715	0	0	0	500
20.2955	0	0	0	3000
20.3196	0	0	0	1000
20.3437	0	0	0	13000
20.3678	0	0	0	5000
20.3918	0	0	0	5501
20.4159	0	0	0	1500
20.44	0	0	0	1500
20.4641	0	0	0	0
20.4881	0	0	0	1500
20.5122	0	0	0	6501
20.5363	0	0	0	2500
20.5604	0	0	0	2000
20.5844	0	0	0	3000
20.6085	0	0	0	4000
20.6326	0	0	0	10000
20.6566	0	0	0	5501
20.6807	0	0	0	3000
20.7048	0	0	0	7001
20.7289	0	0	0	3000
20.7529	0	0	0	3000
20.777	0	0	0	15500
20.8011	0	0	0	4000
20.8252	0	0	0	4000
20.8493	0	0	0	2000
20.8733	0	0	0	17500
20.8974	0	0	0	9001
20.9215	0	3000	0	20000
20.9456	0	0	0	2500
20.9696	0	0	500	3000
20.9937	1000	0	0	0
21.0178	0	0	0	7001
21.0419	0	0	0	6001
21.0659	0	0	0	1500
21.09	0	0	0	500
21.1141	0	0	0	1000
21.1382	0	0	0	8001
21.1622	0	0	0	1500
21.1863	0	0	1000	7501
21.2104	0	0	0	0
21.2345	0	0	0	4500
21.2585	0	0	0	1000
21.2826	1500	0	0	0
21.3067	0	0	0	0
21.3308	0	0	0	2500
21.3548	0	0	0	9001
21.3789	0	0	0	4000
21.403	0	0	0	17500
21.4271	0	0	0	5501
21.4511	500	0	0	2000
21.4752	9502	0	500	4500
21.4993	6501	2000	0	8001
21.5234	12000	1500	0	6001
21.5475	15000	0	0	3500
21.5715	6001	500	0	2500
21.5956	30500	0	0	3000
21.6197	16500	0	0	4000
21.6438	35000	500	0	3500
21.6678	23500	0	0	4000
21.6919	50500	1500	0	0
21.716	32000	0	0	1000
21.7401	62100	0	2500	2000
21.7641	45500	0	0	12500
21.7882	19000	0	0	2000
21.8123	64600	2000	0	3000
21.8363	26500	0	0	0
21.8604	20000	4000	0	9001
21.8845	29500	0	0	5501
21.9086	19000	0	1500	11500
21.9326	20500	0	0	16500
21.9567	17000	0	0	1500
21.9808	23500	500	0	3500
22.0049	7001	1500	0	4000
22.0289	14500	0	0	18000
22.053	22000	1000	0	9502
22.0771	20000	0	0	10500
22.1012	9001	500	0	16000
22.1253	15500	1000	0	8001
22.1493	3000	0	0	8001
22.1734	18500	0	0	11000
22.1975	6501	0	0	11500
22.2216	0	0	0	9502
22.2456	2000	0	0	7501
22.2697	10000	0	0	28000
22.2938	13500	0	0	3500
22.3179	10500	0	0	7001
22.3419	7001	0	0	3500
22.366	23000	1000	0	9502
22.3901	5501	0	2500	2000
22.4141	6001	0	0	2500
22.4382	10000	0	0	5000
22.4623	6501	1000	0	10500
22.4864	3000	0	0	15000
22.5104	8001	500	0	7001
22.5345	5000	1000	3000	15500
22.5586	2500	2000	5000	8501
22.5827	13000	2000	0	10000
22.6068	5501	0	0	5000
22.6308	7001	0	0	17000
22.6549	14000	0	1500	4000
22.679	7001	0	0	30000
22.7031	2000	0	0	15500
22.7271	12000	0	0	4000
22.7512	15000	1000	0	6001
22.7753	9001	0	0	11500
22.7994	14000	0	500	1000
22.8234	3500	2000	1500	3500
22.8475	1500	0	0	12000
22.8716	3000	1000	0	7001
22.8957	4000	0	0	10500
22.9197	12500	0	0	6001
22.9438	8001	0	0	4500
22.9679	3500	0	0	2000
22.992	1500	0	0	5501
23.016	1500	0	0	4000
23.0401	1500	1500	0	500
23.0642	5000	0	0	0
23.0883	10500	1000	0	1000
23.1123	8001	3500	0	1000
23.1364	6501	0	0	500
23.1605	1000	0	1000	4000
23.1846	1500	0	0	4000
23.2086	3500	500	0	4500
23.2327	1000	0	0	4000
23.2568	8001	0	0	2500
23.2809	17000	0	0	4000
23.305	7501	0	0	4500
23.329	15000	0	2000	0
23.3531	6001	0	0	500
23.3772	5000	0	0	2000
23.4013	0	0	0	500
23.4253	9001	1500	0	3500
23.4494	9001	0	0	8001
23.4735	1000	0	0	0
23.4976	8001	0	0	4500
23.5216	2500	0	0	500
23.5457	1500	0	0	2000
23.5698	21000	0	0	500
23.5939	500	0	0	500
23.6179	11000	0	0	5000
23.642	4000	0	0	0
23.6661	6501	0	0	2000
23.6901	1000	0	0	3000
23.7142	2000	0	0	1500
23.7383	3500	0	0	0
23.7624	2500	0	0	2500
23.7864	1500	0	0	7001
23.8105	6001	0	0	0
23.8346	0	0	0	2000
23.8587	1000	0	0	1000
23.8828	500	0	0	1500
23.9068	4000	0	0	0
23.9309	1500	2000	0	1000
23.955	3500	0	0	5501
23.9791	7501	0	0	2000
24.0031	0	0	0	3000
24.0272	2000	0	0	2000
24.0513	1500	500	0	2000
24.0754	0	0	0	6001
24.0994	0	0	0	0
24.1235	0	0	0	2000
24.1476	2000	0	0	1500
24.1717	3500	0	0	9001
24.1957	1000	0	0	3500
24.2198	3500	0	0	6501
24.2439	5000	0	0	0
24.268	1500	0	0	2500
24.292	3000	0	0	0
24.3161	500	0	0	4500
24.3402	0	0	0	1500
24.3643	3500	0	0	3500
24.3883	500	0	0	3000
24.4124	2000	0	0	0
24.4365	0	0	0	500
24.4606	8501	0	0	5000
24.4846	0	0	2500	1500
24.5087	1000	3000	0	0
24.5328	5501	0	0	0
24.5569	1500	0	0	0
24.5809	2000	0	0	0
24.605	7501	0	0	0
24.6291	0	0	0	2500
24.6532	6001	0	0	0
24.6772	9001	0	0	0
24.7013	1000	0	0	0
24.7254	1000	2000	0	0
24.7495	0	0	0	0
24.7735	1500	0	0	0
24.7976	3500	0	0	1500
24.8217	1500	0	0	1500
24.8458	3000	1000	0	0
24.8699	0	0	0	6001
24.8939	1500	0	0	4000
24.918	0	0	0	500
24.9421	5501	0	0	0
24.9661	0	0	0	0
24.9902	2000	3500	0	0
25.0143	3000	0	0	0
25.0384	2500	0	0	6001
25.0624	2000	0	0	500
25.0865	17000	0	0	0
25.1106	3000	0	0	3000
25.1347	5501	0	0	0
25.1588	1000	0	0	0
25.1828	5501	1500	0	0
25.2069	5000	0	0	3500
25.231	2500	0	0	500
25.2551	6001	1000	0	500
25.2791	0	0	1000	2000
25.3032	1000	0	3000	4000
25.3273	3500	0	0	0
25.3514	3000	0	0	0
25.3754	2000	0	0	0
25.3995	500	0	0	500
25.4236	4500	0	0	2000
25.4476	1000	0	0	1000
25.4717	2500	0	0	6001
25.4958	4500	0	0	0
25.5199	2000	0	0	0
25.5439	0	0	0	1500
25.568	1000	0	0	4500
25.5921	500	0	0	3500
25.6162	2000	0	0	1000
25.6403	1500	0	0	1000
25.6643	10000	0	0	5000
25.6884	6001	0	0	0
25.7125	2000	0	0	1500
25.7366	1500	0	0	5501
25.7606	13000	1000	0	1000
25.7847	2500	0	0	0
25.8088	0	0	0	0
25.8329	7501	0	0	0
25.8569	3500	0	0	0
25.881	1500	0	0	0
25.9051	2500	0	0	0
25.9292	3000	0	0	0
25.9532	0	0	0	8501
25.9773	4000	0	0	2000
26.0014	0	0	0	500
26.0255	1000	0	0	1500
26.0495	0	0	0	3500
26.0736	1500	0	0	1000
26.0977	3000	0	0	0
26.1218	3000	0	0	4000
26.1458	6501	0	0	2000
26.1699	2000	0	0	3000
26.194	6501	0	0	0
26.2181	2500	0	500	1000
26.2421	4000	0	0	0
26.2662	1000	0	0	1000
26.2903	2500	0	0	0
26.3144	0	0	0	1000
26.3384	0	0	0	0
26.3625	2000	0	0	0
26.3866	500	0	0	0
26.4107	0	0	0	500
26.4347	0	0	0	0
26.4588	5000	0	0	0
26.4829	10500	0	0	1000
26.507	3500	0	0	1000
26.5311	8501	2500	0	0
26.5551	4500	0	0	0
26.5792	1500	0	0	1500
26.6033	2500	0	0	3500
26.6274	3000	0	0	500
26.6514	4500	0	0	0
26.6755	3000	0	0	0
26.6996	4000	0	0	4500
26.7236	0	0	0	3500
26.7477	4000	0	1000	0
26.7718	0	0	0	1500
26.7959	2500	0	0	2000
26.8199	0	0	0	0
26.844	5000	0	0	4000
26.8681	6001	0	0	0
26.8922	4500	0	0	1000
26.9163	1000	2500	0	2500
26.9403	2000	0	0	4000
26.9644	4500	0	0	0
26.9885	3000	0	0	4500
27.0126	3500	1000	0	5000
27.0366	500	0	0	1500
27.0607	2000	0	0	0
27.0848	4000	0	0	6001
27.1089	4000	0	500	3000
27.1329	0	0	0	1500
27.157	10000	0	0	0
27.1811	0	0	0	2000
27.2052	500	0	0	1500
27.2292	1500	0	0	0
27.2533	2000	0	0	0
27.2774	5000	2000	0	4000
27.3014	10000	0	0	0
27.3255	1000	0	0	1000
27.3496	2000	0	0	0
27.3737	3000	0	0	0
27.3977	1000	4000	0	1500
27.4218	0	1000	0	0
27.4459	3000	0	0	0
27.47	2500	0	0	3000
27.4941	0	0	0	0
27.5181	1500	0	0	0
27.5422	0	0	0	0
27.5663	0	0	0	500
27.5904	0	0	0	0
27.6144	6001	0	0	1500
27.6385	500	0	0	0
27.6626	1000	0	0	0
27.6867	500	2000	0	1000
27.7107	3500	0	0	1000
27.7348	0	0	0	1500
27.7589	8501	0	0	1500
27.783	0	0	0	0
27.807	3500	0	0	0
27.8311	0	0	0	1000
27.8552	500	0	0	0
27.8793	0	0	0	0
27.9033	2500	0	0	1500
27.9274	3000	0	0	0
27.9515	3000	0	0	0
27.9756	3000	0	0	1500
27.9996	6001	0	0	1000
28.0237	7501	0	0	0
28.0478	500	0	0	0
28.0719	1000	0	0	1000
28.0959	6001	0	0	0
28.12	1000	0	0	1500
28.1441	2000	0	0	0
28.1682	0	0	0	0
28.1922	500	0	0	3000
28.2163	1000	0	0	3000
28.2404	6501	1000	0	0
28.2645	3000	0	0	0
28.2886	3500	0	0	2000
28.3126	1500	0	0	0
28.3367	2000	0	0	500
28.3608	0	0	0	0
28.3849	6001	0	0	500
28.4089	4000	0	0	0
28.433	1500	0	0	0
28.4571	3500	0	0	2000
28.4812	500	0	0	0
28.5052	500	0	0	500
28.5293	6001	0	0	0
28.5534	3000	0	0	0
28.5774	0	0	0	500
28.6015	5501	3500	0	3500
28.6256	500	0	0	0
28.6497	5501	0	0	0
28.6737	500	1500	2000	0
28.6978	1000	0	0	2000
28.7219	2000	0	0	0
28.746	3000	0	0	0
28.7701	500	0	0	5000
28.7941	3000	0	0	0
28.8182	1500	0	0	0
28.8423	3000	0	0	1000
28.8664	1000	0	0	0
28.8904	500	0	0	0
28.9145	500	0	0	0
28.9386	2000	0	0	1500
28.9627	0	0	0	0
28.9867	3000	0	0	500
29.0108	3000	0	0	0
29.0349	2000	0	0	0
29.0589	4500	0	0	1500
29.083	0	0	0	500
29.1071	4500	0	0	500
29.1312	0	0	0	0
29.1552	4000	0	0	22000
29.1793	0	0	0	2000
29.2034	0	0	0	0
29.2275	500	0	0	0
29.2516	0	0	0	1000
29.2756	0	0	0	0
29.2997	500	0	0	0
29.3238	3000	0	0	0
29.3479	0	0	0	0
29.3719	1500	0	0	0
29.396	2500	0	0	0
29.4201	0	0	0	9502
29.4442	8001	0	0	1500
29.4682	1000	0	0	0
29.4923	0	0	0	500
29.5164	500	0	0	0
29.5405	1500	0	0	0
29.5645	0	0	0	0
29.5886	0	0	0	0
29.6127	3500	0	0	0
29.6368	0	0	0	0
29.6608	1500	0	0	1000
29.6849	2000	0	0	0
29.709	2500	5000	0	1000
29.7331	1000	0	0	0
29.7571	1500	0	0	0
29.7812	1000	0	0	1000
29.8053	2000	0	0	1000
29.8294	5501	1500	0	0
29.8534	500	0	0	0
29.8775	2500	0	0	0
29.9016	4000	0	0	1500
29.9257	3500	0	0	500
29.9498	3500	0	0	0
29.9738	0	0	0	0
29.9979	2500	0	0	0
30.022	0	0	0	0
30.0461	0	0	0	0
30.0701	0	0	0	0
30.0942	0	0	0	0
30.1183	0	0	0	0
30.1424	0	0	0	0
30.1664	0	0	0	0
30.1905	0	0	0	0
30.2146	0	0	0	0
30.2387	0	0	0	0
30.2627	0	0	0	0
30.2868	0	0	0	0
30.3109	0	0	0	0
30.3349	0	0	0	0
30.359	0	0	0	0
30.3831	0	0	0	0
30.4072	0	0	0	0
30.4312	0	0	0	0
30.4553	0	0	0	0
30.4794	0	0	0	0
30.5035	0	0	0	0
30.5276	0	0	0	0
30.5516	0	0	0	0
30.5757	0	0	0	0
30.5998	0	0	0	0
30.6239	0	0	0	0
30.6479	0	0	0	0
30.672	0	0	0	0
30.6961	0	0	0	0
30.7202	0	0	0	0
30.7442	0	0	0	0
30.7683	0	0	0	0
30.7924	0	0	0	0
30.8165	0	0	0	0
30.8405	0	0	0	0
30.8646	0	0	0	0
30.8887	0	0	0	0
30.9127	0	0	0	0
30.9368	0	0	0	0
30.9609	0	0	0	0
30.985	0	0	0	0
31.009	0	0	0	0

## Sheet: 1G
	Specific Activity (umol/min/mg)
	Replicate-1	Replicate-2	Replicate-3	Replicate-4
Free CoA	2.02	1.73	1.64	2.24
Acetyl CoA	0.651	0.754	0.676	0.659
Malonyl CoA	0.417	0.485	0.235
Succinyl CoA	0.733	0.827	0.825
HMG CoA	1.05	0.963	0.901
Octanoyl CoA	1.34	1.07	0.827
Palmitoyl CoA	0.698	0.667	1.02

## Sheet: 2A
	pLKO			MESH1 WT			MESH1 E65A
dephospho-CoA	0.005645	0.004348	0.004149	0.028785	0.029162	0.026697	0.005341	0.004077	0.004642

## Sheet: 2B
	DMSO			siMESH1-01			siMESH1-7002
DMSO	2.3787	2.34382	2.37198	2.90881	3.05145	3.09401	2.42403	2.40443	2.40646
erastin 2 μM	0.540741	0.53012	0.513987	2.24904	2.32029	2.37467	1.59194	1.63382	1.63292
erastin 4 μM	0.585645	0.565815	0.573075	1.92819	1.92624	1.96792	1.31123	1.30962	1.26912

## Sheet: 2C
	siNC			siMESH1			siCOASY			siMESH1+siCOASY
0	100.126	99.3768	100.497	97.0143	99.7973	103.188	100.215	100.889	98.8958	94.4008	104.164	101.435
1.25	95.9274	99.6707	99.7494	93.1872	96.212	97.2983	94.5629	92.7962	92.8719	89.9337	91.5114	90.0509
2.5	10.325	16.0358	30.9431	90.3917	94.301	94.9214	29.1034	46.2734	61.0776	60.6117	51.7993	56.2145
5	7.32907	10.4741	12.5097	86.3803	85.8122	85.72	13.0662	16.4605	22.4599	28.7857	23.0204	23.8115
10	5.32965	7.00755	8.94947	67.8679	59.8251	64.1829	8.46539	11.0275	13.5385	18.5511	14.5281	16.0133

## Sheet: 2E
	DMSO			Erastin (5 μM)			CoA (200 μM)			Erastin +CoA
siNC	831.333	764.333	781.333	4082.33	4472.33	4437.33	898.333	808.333	867.333	900.333	838.333	822.333
siMESH1	551.333	560.333	507.333	429.333	463.333	423.333	571.333	542.333	622.333	513.333	509.333	431.333
siCOASY	435.167	324.167	382.167	3559.17	3382.17	2998.17	391.167	512.167	507.167	459.167	385.167	454.167
siMESH1+siCOASY	535.167	564.167	528.167	1975.17	2321.17	2292.17	636.167	624.167	567.167	552.167	467.167	605.167

## Sheet: 2F
	siNC			siMESH1			siMESH1+PANKi			siMESH1+PANKi+CoA
0	96.3691	105.23	98.4011	99.4788	99.1348	101.386	101.522	98.8657	99.6119	98.971	96.4939	104.535
0.3	78.9807	83.6775	86.2758	96.8206	95.7886	94.0373	83.4328	72.5672	88.6866	99.1235	90.0152	104.23
0.6	63.058	68.8208	72.6849	96.7268	93.8184	97.8526	70.0298	72.7463	58.7463	97.3704	94.8171	103.659
1.25	44.4704	49.1672	52.6982	89.7217	96.1326	94.2562	45.3134	65.194	47.1642	97.7896	97.7134	106.25
2.5	26.4757	39.0406	31.9787	88.4708	86.4693	91.4417	37.194	18.0657	18.2925	94.6265	95.9223	104.04
5	11.449	14.2438	13.4177	73.5224	77.9944	86.1566	20.6328	11.7104	9.40298	94.3979	99.0092	96.7607
10	6.24584	10.1599	9.66689	51.3187	56.5725	67.4242	15.7164	8.38508	6.56119	93.7119	90.8156	99.0854

## Sheet: 2G
	siNC	+	+
	siMESH1			+	+	+	+	+	+	+
	erastin		+	+	+	+	+	+	+	+
	PANKi				+	+	+	+	+	+
	CoA					+
	fer-1						+
	lip-1							+
	DFO								+
	NAC									+
		96.2128	6.00851	67.2374	30.4076	99.3462	88.798	86.1041	86.8753	99.2394
		102.425	5.50638	82.4581	28.8041	97.1592	89.4219	87.8254	91.6558	99.3195
		101.362	6.93617	80.175	27.8852	99.9346	90.2121	90.3443	88.6571	96.0769

[truncated: 59 more sheets: 2H, 2I, 3B, 3C, 3D, 3F, 3G, 4B, 4D, 4F, 4H, 5A, 5B, 5C, 5D, 5E, 5G, 5H, S2C, S2D …]
